# Supplementary material for: MicroRNA-29b/29c targeting CTRP6 influences porcine adipogenesis via the AKT/PKA/MAPK Signalling pathway
Source: Adipocyte. 2021 May 2;10(1):264–74. doi: 10.1080/21623945.2021.1917811 (PMC8096332; doi:10.1080/21623945.2021.1917811)
Supplement: Supplemental Material [file KADI_A_1917811_SM2707.zip]

Archive with 3 entries (3 files):
- Figure S1.tif
- Figure S2.tif
- SUP.docx
